# Supplementary material for: Targeted genomic analysis reveals widespread autoimmune disease association with regulatory variants in the TNF superfamily cytokine signalling network
Source: Genome Med. 2016 Jul 19;8:76. doi: 10.1186/s13073-016-0329-5 (PMC4952362; doi:10.1186/s13073-016-0329-5)
Supplement: Additional file 1: — Autoimmune and autoinflammatory disease terms were curated from the list of disease terms available in the NHGRI GWAS Catalog. (XLSX 51 kb) [file 13073_2016_329_MOESM1_ESM.xlsx]

## Sheet: Sheet1
Alopecia areata
Ankylosing spondylitis
Antineutrophil cytoplasmic antibody-associated vasculitis
Arthritis (juvenile idiopathic)
Autoimmune hepatitis type-1
Behcet's disease
Celiac disease
Celiac disease and rheumatoid arthritis
Chagas cardiomyopathy in tripanosoma cruzi seropositivity
Coronary arterial lesions in patients with kawasaki disease
Crohn's disease
Crohn's disease (need for surgery)
Crohn's disease (time to surgery)
Crohn's disease and celiac disease
Crohn's disease and psoriasis
Crohn's disease and sarcoidosis (combined)
Dermatomyositis
Dilated cardiomyopathy
End-stage renal disease or diabetic nephropathy in type 1 diabetes
Endometriosis
Eosinophilic esophagitis (pediatric)
Glycemic control in type 1 diabetes (hba1c)
Graves' disease
Hypertrophic cardiomyopathy
Idiopathic pulmonary fibrosis
Iga nephropathy
Inflammatory bowel disease
Inflammatory bowel disease (early onset)
Joint damage progression in acpa-positive rheumatoid arthritis
Kawasaki disease
Lupus
Lupus nephritis in systemic lupus erythematosus
Multiple sclerosis
Multiple sclerosis (age of onset)
Multiple sclerosis (ocb status)
Multiple sclerosis (severity)
Multiple sclerosis or amyotrophic lateral sclerosis
Multiple sclerosis--brain glutamate levels
Myasthenia gravis
Narcolepsy
Narcolepsy (age of onset)
Narcolepsy (onset before 2009 h1n1 influenza pandemic)
Narcolepsy with cataplexy
Neonatal lupus
Neuromyelitis optica
Pemphigus vulgaris
Peripartum cardiomyopathy
Presence of antiphospholipid antibodies
Primary biliary cirrhosis
Primary sclerosing cholangitis
Psoriasis
Psoriatic arthritis
Restless legs syndrome
Rheumatoid arthritis
Rheumatoid arthritis (acpa-negative)
Sarcoidosis
Sclerosing cholangitis and ulcerative colitis (combined)
Serologic markers in systemic lupus erythematosus
Sjogren's syndrome
Systemic lupus erythematosus
Systemic lupus erythematosus and systemic sclerosis
Type 1 diabetes
Type 1 diabetes autoantibodies
Type 1 diabetes nephropathy
Ulcerative colitis
Urinary albumin excretion rate in type 1 diabetes
Vitiligo
Vitiligo (non-segmental)
Wegener's granulomatosis
