# Supplementary material for: Targeted genomic analysis reveals widespread autoimmune disease association with regulatory variants in the TNF superfamily cytokine signalling network
Source: Genome Med. 2016 Jul 19;8:76. doi: 10.1186/s13073-016-0329-5 (PMC4952362; doi:10.1186/s13073-016-0329-5)
Supplement: Additional file 2: — Autosomal TNFSF-related genes were identified and probesets extracted from the Hugene1.1St Array. Gene names are from Ensembl release 71. (XLSX 31 kb) [file 13073_2016_329_MOESM2_ESM.xlsx]

## Sheet: Sheet1
Gene Symbol	Gene name	Chromosome	Hugene1.1St Probeset when available	TNFSF/TNFRSF association	Inclusion rationale if signaling, not TNFSF/TNFRSF
BTLA	B and T lymphocyte associated	3	8089519	signaling	ligand for TNFRSF14
CASP10	caspase 10, apoptosis-related cysteine peptidase	2	8047403	signaling	apoptosis module
CASP3	caspase 3, apoptosis-related cysteine peptidase	4	8103922	signaling	apoptosis module
CASP7	caspase 7, apoptosis-related cysteine peptidase	10	7930577	signaling	apoptosis module
CASP8	caspase 8, apoptosis-related cysteine peptidase	2	8047419	signaling	apoptosis module
CD27	CD27 molecule	12	7953333	receptor
CD40	CD40 molecule, TNF receptor superfamily member 5	20	8063156	receptor
CD70	CD70 molecule	19	8033241	ligand
CFLAR	CASP8 and FADD-like apoptosis regulator	2	8047381	signaling	apoptosis module
CHUK	conserved helix-loop-helix ubiquitous kinase	10	7935707	signaling	NFkB module
CREB3	cAMP responsive element binding protein 3	9	8155096	signaling	ERK module
DNM1L	dynamin 1-like	12	7954752	signaling	necroptosis module
EDAR	ectodysplasin A receptor	2	8054451	receptor
FADD	Fas (TNFRSF6)-associated via death domain	11	7942168	signaling	adaptor
FAS	Fas cell surface death receptor	10	7929032	receptor
FASLG	Fas ligand (TNF superfamily, member 6)	1	7907430	ligand
FOS	FBJ murine osteosarcoma viral oncogene homolog	14	7975779	signaling	p38/JNK modules
IKBKB	inhibitor of kappa light polypeptide gene enhancer in B-cells, kinase beta	8	8146171	signaling	NFkB module
IKBKE	inhibitor of kappa light polypeptide gene enhancer in B-cells, kinase epsilon	1	7909188	signaling	NFkB module
ITCH	itchy E3 ubiquitin protein ligase	20	8061986	signaling	apoptosis module
JUN	jun proto-oncogene	1	7916609	signaling	p38/JNK modules
JUND	jun D proto-oncogene	19	8035445	signaling	p38/JNK modules
LTA	lymphotoxin alpha	6	8118137	ligand
LTB	lymphotoxin beta (TNF superfamily, member 3)	6	8124950	ligand
LTBR	lymphotoxin beta receptor (TNFR superfamily, member 3)	12	7953321	receptor
MAGI2	membrane associated guanylate kinase, WW and PDZ domain containing 2	7	8140504	signaling	p38/JNK modules
MAP2K1	mitogen-activated protein kinase kinase 1	15	7984319	signaling	ERK module
MAP2K3	mitogen-activated protein kinase kinase 3	17	NA	signaling	p38/JNK modules
MAP2K4	mitogen-activated protein kinase kinase 4	17	8005029	signaling	p38/JNK modules
MAP2K6	mitogen-activated protein kinase kinase 6	17	7896243	signaling	p38/JNK modules
MAP2K7	mitogen-activated protein kinase kinase 7	19	8025351	signaling	p38/JNK modules
MAP3K14	mitogen-activated protein kinase kinase kinase 14	17	NA	signaling	NFkB module
MAP3K5	mitogen-activated protein kinase kinase kinase 5	6	8129804	signaling	p38/JNK modules
MAP3K7	mitogen-activated protein kinase kinase kinase 7	6	8128260	signaling	MAP kinase activation module
MAP3K8	mitogen-activated protein kinase kinase kinase 8	10	7926900	signaling	ERK module
MAPK1	mitogen-activated protein kinase 1	22	8074791	signaling	ERK module
MAPK14	mitogen-activated protein kinase 14	6	8119000	signaling	NFkB module
MLKL	mixed lineage kinase domain-like	16	8002778	signaling	necroptosis module
NFKB1	nuclear factor of kappa light polypeptide gene enhancer in B-cells 1	4	8096635	signaling	NFkB module
NFKB2	nuclear factor of kappa light polypeptide gene enhancer in B-cells 2 (p49/p100)	10	7930074	signaling	NFkB module
NGFR	nerve growth factor receptor	17	8008201	receptor
PGAM5	phosphoglycerate mutase family member 5	12	7960124	signaling	necroptosis module
RELA	v-rel avian reticuloendotheliosis viral oncogene homolog A	11	7949465	signaling	NFkB module
RELB	v-rel avian reticuloendotheliosis viral oncogene homolog B	19	8029580	signaling	NFkB module
RELT	RELT tumor necrosis factor receptor	11	7942439	receptor
RIPK1	receptor (TNFRSF)-interacting serine-threonine kinase 1	6	8116622	signaling	necroptosis module
RIPK3	receptor-interacting serine-threonine kinase 3	14	7978312	signaling	necroptosis module
RPS6KA4	ribosomal protein S6 kinase, 90kDa, polypeptide 4	11	7941039	signaling	ERK module
TAB1	TGF-beta activated kinase 1/MAP3K7 binding protein 1	22	8073114	signaling	MAP kinase activation module
TAB2	TGF-beta activated kinase 1/MAP3K7 binding protein 2	6	8122672	signaling	MAP kinase activation module
TANK	TRAF family member-associated NFKB activator	2	8045933	signaling	NFkB module
TBK1	TANK-binding kinase 1	12	7956795	signaling	NFkB module
TNF	tumor necrosis factor	6	8118142	ligand
TNFAIP3	tumor necrosis factor, alpha-induced protein 3	6	8122265	signaling	NFkB module
TNFRSF10A	tumor necrosis factor receptor superfamily, member 10a	8	8149762	receptor
TNFRSF10B	tumor necrosis factor receptor superfamily, member 10b	8	8149733	receptor
TNFRSF10C	tumor necrosis factor receptor superfamily, member 10c, decoy without an intracellular domain	8	8145244	receptor
TNFRSF10D	tumor necrosis factor receptor superfamily, member 10d, decoy with truncated death domain	8	8149749	receptor
TNFRSF11A	tumor necrosis factor receptor superfamily, member 11a, NFKB activator	18	8021528	receptor
TNFRSF11B	tumor necrosis factor receptor superfamily, member 11b	8	8152512	receptor
TNFRSF12A	tumor necrosis factor receptor superfamily, member 12A	16	7992789	receptor
TNFRSF13B	tumor necrosis factor receptor superfamily, member 13B	17	7896723	receptor
TNFRSF13C	tumor necrosis factor receptor superfamily, member 13C	22	8076387	receptor
TNFRSF14	tumor necrosis factor receptor superfamily, member 14	1	7911754	receptor
TNFRSF17	tumor necrosis factor receptor superfamily, member 17	16	7993267	receptor
TNFRSF18	tumor necrosis factor receptor superfamily, member 18	1	7911403	receptor
TNFRSF19	tumor necrosis factor receptor superfamily, member 19	13	7968015	receptor
TNFRSF1A	tumor necrosis factor receptor superfamily, member 1A	12	7960518	receptor
TNFRSF1B	tumor necrosis factor receptor superfamily, member 1B	1	7896721	receptor
TNFRSF21	tumor necrosis factor receptor superfamily, member 21	6	8126839	receptor
TNFRSF25	tumor necrosis factor receptor superfamily, member 25	1	7912040	receptor
TNFRSF4	tumor necrosis factor receptor superfamily, member 4	1	7911413	receptor
TNFRSF6B	tumor necrosis factor receptor superfamily, member 6b, decoy	20	NA	receptor
TNFRSF8	tumor necrosis factor receptor superfamily, member 8	1	7897860	receptor
TNFRSF9	tumor necrosis factor receptor superfamily, member 9	1	7912145	receptor
TNFSF10	tumor necrosis factor (ligand) superfamily, member 10	3	8092169	ligand
TNFSF11	tumor necrosis factor (ligand) superfamily, member 11	13	7968851	ligand
TNFSF12	tumor necrosis factor (ligand) superfamily, member 12	17	NA	ligand
TNFSF13	tumor necrosis factor (ligand) superfamily, member 13	17	NA	ligand
TNFSF13B	tumor necrosis factor (ligand) superfamily, member 13b	13	7969986	ligand
TNFSF14	tumor necrosis factor (ligand) superfamily, member 14	19	8033248	ligand
TNFSF15	tumor necrosis factor (ligand) superfamily, member 15	9	8163618	ligand
TNFSF18	tumor necrosis factor (ligand) superfamily, member 18	1	7922337	ligand
TNFSF4	tumor necrosis factor (ligand) superfamily, member 4	1	7922343	ligand
TNFSF8	tumor necrosis factor (ligand) superfamily, member 8	9	8163629	ligand
TNFSF9	tumor necrosis factor (ligand) superfamily, member 9	19	8025053	ligand
TRADD	TNFRSF1A-associated via death domain	16	8001938	signaling	adaptor
TRAF1	TNF receptor-associated factor 1	9	8163825	signaling	adaptor
TRAF2	TNF receptor-associated factor 2	9	8159476	signaling	adaptor
TRAF3	TNF receptor-associated factor 3	14	7977018	signaling	adaptor
TRAF4	TNF receptor-associated factor 4	17	8005978	signaling	adaptor
TRAF5	TNF receptor-associated factor 5	1	7909545	signaling	adaptor
TRAF6	TNF receptor-associated factor 6, E3 ubiquitin protein ligase	11	7947540	signaling	adaptor
