# Supplementary material for: Targeted genomic analysis reveals widespread autoimmune disease association with regulatory variants in the TNF superfamily cytokine signalling network
Source: Genome Med. 2016 Jul 19;8:76. doi: 10.1186/s13073-016-0329-5 (PMC4952362; doi:10.1186/s13073-016-0329-5)
Supplement: Additional file 3: — The NHGRI GWAS Catalog was filtered for autoimmune and autoinflammatory disease-associated variants near TNFSF or TNFRSF members or downstream signalling molecules (both “Mapped” and “Reported Gene” categories). (XLSX 16 kb) [file 13073_2016_329_MOESM3_ESM.xlsx]

## Sheet: Sheet1
Disease Trait	Chr	Pos	Reported Genes	Mapped Genes	SNPs	Context	Risk Allele Frequency	p-value	OR or beta	PUBMEDID
Ankylosing spondylitis	12	6393576	LTBR-TNFRSF1A	LTBR - RPL31P10	rs11616188	Intergenic	0.43	4e-12	NR	21743469
Celiac disease	6	137651931	TNFAIP3	BTF3L4P3 - TNFAIP3	rs2327832	Intergenic	0.22	4e-19	1.23	20190752
Celiac disease	6	90216893	BACH2, MAP3K7	BACH2	rs10806425	intron	0.4	4e-10	1.13	20190752
Celiac disease	1	2595307	TNFRSF14, MMEL1	MMEL1	rs3748816	missense	0.66	3e-09	1.12	20190752
Celiac disease and rheumatoid arthritis	9	120878222	TRAF1	PHF19	rs1953126	intron	NR	4e-11	NR	21383967
Crohn's disease	9	114783386	TNFSF15, LOC100129633, LOC645266, TNFSF8	C9orf91 - TNFSF15	rs6478106	Intergenic	NR	5e-46	1.73	23266558
Crohn's disease	1	172893094	FASLG,TNFSF18	AIMP1P2 - TNFSF18	rs9286879	Intergenic	0.249	6e-22	1.13	23128233
Crohn's disease	9	114790605	TNFSF15,TNFSF8	TNFSF15	rs3810936	cds-synon	0.682	1e-15	1.21	21102463
Crohn's disease	1	172884320	TNFSF18,TNFSF4,FASLG	SLC25A38P1 - AIMP1P2	rs7517810	Intergenic	0.246	2e-15	1.22	21102463
Crohn's disease	6	31574531	LTA,HLA-DQA2,TNF,LST1,LTB	LTA;TNF	rs1799964	nearGene-3;nearGene-5	0.209	4e-11	1.19	21102463
Crohn's disease	9	114804160	TNFSF15	TNFSF15	rs4263839	intron	0.68	3e-10	1.22	18587394
Crohn's disease	13	42478744	TNFSF11	FABP3P2 - TNFSF11	rs2062305	Intergenic	0.346	5e-10	1.1	21102463
Crohn's disease	1	172893094	Intergenic	AIMP1P2 - TNFSF18	rs9286879	Intergenic	0.24	2e-09	1.19	18587394
Iga nephropathy	17	7559652	TNFSF13	TNFSF13;TNFSF12-TNFSF13	rs3803800	missense;missense	0.35	9e-11	1.21	22197929
Inflammatory bowel disease	22	39263768	ATF4,TAB1,APOBEC3G	PDGFB - RPL3	rs2413583	Intergenic	0.833	4e-33	1.21	23128233
Inflammatory bowel disease	9	114790969	TNFSF8,TNFSF15,TNC	TNFSF15	rs4246905	intron	0.709	3e-32	1.14	23128233
Inflammatory bowel disease	20	63717555	TNFRSF6B,LIME1,SLC2A4RG,ZGPAT	ZGPAT	rs6062504	intron	0.684	1e-23	1.1	23128233
Inflammatory bowel disease	6	137685367	TNFAIP3	BTF3L4P3 - TNFAIP3	rs6920220	Intergenic	0.206	1e-21	1.1	23128233
Inflammatory bowel disease	22	21568615	MAPK1,YDJC,UBE2L3,RIMBP3,CCDC116	UBE2L3	rs2266959	intron	0.186	1e-16	1.11	23128233
Inflammatory bowel disease	9	114830358	TNFSF15	TNFSF15 - TNFSF8	rs2006996	Intergenic	0.53	4e-16	1.75	21699788
Inflammatory bowel disease	1	7961913	TNFRSF9	PARK7	rs35675666	intron	0.838	1e-15	1.11	23128233
Inflammatory bowel disease	20	63712604	TNFRSF6B	ZGPAT	rs2315008	intron	0.69	9e-15	1.36	18758464
Inflammatory bowel disease	20	46113425	CD40,MMP9,PLTP	RPL13P2 - CD40	rs1569723	Intergenic	0.259	1e-13	1.09	23128233
Inflammatory bowel disease	9	114830358	TNFSF15	TNFSF15 - TNFSF8	rs2006996	Intergenic	0.47	4e-13	1.67	21699788
Inflammatory bowel disease	1	1312114	TNFRSF18,TNFRSF4	CPSF3L;PUSL1;MIR6727	rs12103	cds-synon;intron;nearGene-3	0.182	8e-13	1.1	23128233
Inflammatory bowel disease	11	64382898	CCDC88B,RPS6KA4,TRPT1,FLRT1	MIR1237 - SLC22A11	rs559928	Intergenic	0.821	4e-11	1.1	23128233
Inflammatory bowel disease	10	30439172	MAP3K8	MAP3K8	rs1042058	cds-synon	0.592	6e-11	1.08	23128233
Inflammatory bowel disease	11	65889093	RELA,FOSL1,CTSW,SNX32	FIBP;CCDC85B	rs2231884	nearGene-5;nearGene-5	0.157	3e-10	1.08	23128233
Inflammatory bowel disease	14	75234518	FOS,MLH3	TMED10 - FOS	rs4899554	Intergenic	0.819	3e-08	1.08	23128233
Inflammatory bowel disease	9	114806486	TNFSF15	TNFSF15	rs6478109	nearGene-5	0.69	3e-08	1.36	18758464
Kawasaki disease	20	46113425	CD40	RPL13P2 - CD40	rs1569723	Intergenic	0.548	6e-09	1.42	22446961
Multiple sclerosis	12	6330843	TNFRSF1A	TNFRSF1A	rs1800693	intron	NR	4e-14	1.12	21833088
Multiple sclerosis	19	6668961	TNFSF14	TNFSF14	rs1077667	intron	NR	9e-14	1.16	21833088
Multiple sclerosis	12	6330843	TNFRSF1A	TNFRSF1A	rs1800693	intron	0.45	2e-11	1.2	19525953
Multiple sclerosis	20	46073481	NCOA5, CD40	NCOA5	rs2425752	intron	NR	5e-10	1.11	21833088
Multiple sclerosis	22	21776836	MAPK1	MAPK1	rs2283792	intron	NR	5e-09	1.1	21833088
Multiple sclerosis	6	137646077	OLIG3	BTF3L4P3 - TNFAIP3	rs13192841	Intergenic	NR	1e-08	1.1	21833088
Neonatal lupus	6	31481199	TNF,NFKBIL1,LTA,LTB,AIF1	TRNAI25	rs3099844		0.11	5e-10	3.34	20662065
Primary biliary cirrhosis	9	114804733	TNFSF15	TNFSF15	rs4979462	intron	0.46	3e-14	1.56	23000144
Primary biliary cirrhosis	4	102630446	NFKB1	NFKB1 - MANBA	rs7665090	Intergenic	0.52	4e-12	1.26	21399635
Primary biliary cirrhosis	11	64362250	RPS6KA4	RPS6KA4	rs538147	intron	0.61	2e-10	1.23	21399635
Primary biliary cirrhosis	12	6330843	TNFRSF1A	TNFRSF1A	rs1800693	intron	0.4	2e-09	1.22	21399635
Psoriasis	6	137878280	TNFAIP3	TNFAIP3	rs610604	intron	0.32	9e-12	1.19	19169254
Rheumatoid arthritis	6	137906227	TNFAIP3	TNFAIP3 - RPSAP42	rs7752903	Intergenic	0.04	2e-29	1.38	24390342
Rheumatoid arthritis	6	137906227	TNFAIP3	TNFAIP3 - RPSAP42	rs7752903	Intergenic	0.03	2e-20	1.41	24390342
Rheumatoid arthritis	20	46120612	CD40	CD40	rs4239702	intron	0.69	4e-18	1.13	24390342
Rheumatoid arthritis	20	46120612	CD40	CD40	rs4239702	intron	0.72	1e-16	1.14	24390342
Rheumatoid arthritis	9	120927961	TRAF1-C5	TRAF1	rs3761847	intron	0.41	4e-14	1.32	17804836
Rheumatoid arthritis	NA	NA	TNFRSF14, MMEL1	-	chr1:2523811		0.67	8e-14	1.11	24390342
Rheumatoid arthritis	6	137685367	TNFAIP3	BTF3L4P3 - TNFAIP3	rs6920220	Intergenic	0.22	9e-13	1.22	20453842
Rheumatoid arthritis	9	120873843	TRAF1, C5	PHF19	rs10985070	intron	0.45	5e-11	1.08	24390342
Rheumatoid arthritis	6	137906227	TNFAIP3	TNFAIP3 - RPSAP42	rs7752903	Intergenic	0.07	7e-11	1.34	24390342
Rheumatoid arthritis	6	137681500	TNFAIP3, OLIG3	BTF3L4P3 - TNFAIP3	rs10499194	Intergenic	0.71	1e-09	1.33	17982456
Rheumatoid arthritis	2	201289674	CFLAR, CASP8	ALS2CR12	rs6715284	intron	0.1	2e-09	1.15	24390342
Rheumatoid arthritis	6	137685367	OLIG3, TNFIP3	BTF3L4P3 - TNFAIP3	rs6920220	Intergenic	0.22	2e-09	1.24	18794853
Rheumatoid arthritis	9	120889023	TRAF1	PHF19	rs2072438	intron	NR	3e-09	1.14	24782177
Rheumatoid arthritis	2	201289674	CFLAR, CASP8	ALS2CR12	rs6715284	intron	0.1	3e-09	1.15	24390342
Rheumatoid arthritis	1	7901146	TNFRSF9	UTS2 - TNFRSF9	rs227163	Intergenic	0.42	3e-09	1.11	24390342
Rheumatoid arthritis	20	46119308	CD40	CD40	rs4810485	intron	0.25	3e-09	1.18	20453842
Rheumatoid arthritis	9	120873843	TRAF1, C5	PHF19	rs10985070	intron	0.42	4e-09	1.09	24390342
Rheumatoid arthritis	NA	NA	TNFRSF14, MMEL1	-	chr1:2523811		0.7	5e-09	1.1	24390342
Rheumatoid arthritis	20	46119308	CD40	CD40	rs4810485	intron	0.75	8e-09	1.15	18794853
Rheumatoid arthritis	6	137685367	TNFAIP3	BTF3L4P3 - TNFAIP3	rs6920220	Intergenic	NR	3e-08	1.23	24449572
Rheumatoid arthritis	6	137685367	TNFAIP3	BTF3L4P3 - TNFAIP3	rs6920220	Intergenic	NR	3e-08	1.23	24449572
Rheumatoid arthritis	9	120890620	TRAF1, C5	PHF19	rs881375	intron	NR	4e-08	NR	19503088
Sjogren's syndrome	6	137874586	TNFAIP3	TNFAIP3	rs5029939	intron	0.0445	8e-09	1.67	24097066
Systemic lupus erythematosus	1	173222336	TNFSF4	TNFSF4 - RPL26P11	rs2205960	Intergenic	0.27	3e-32	1.46	19838193
Systemic lupus erythematosus	6	137874929	TNFAIP3	TNFAIP3	rs2230926	missense	0.04	1e-17	1.72	19838193
Systemic lupus erythematosus	6	137874929	TNFAIP3	TNFAIP3	rs2230926	missense	0.02	1e-13	2.71	23273568
Systemic lupus erythematosus	1	173222336	TNFSF4	TNFSF4 - RPL26P11	rs2205960	Intergenic	0.25	3e-12	1.36	23273568
Systemic lupus erythematosus	6	137874586	TNFAIP3	TNFAIP3	rs5029939	intron	0.03	3e-12	2.28	19165918
Systemic lupus erythematosus and systemic sclerosis	6	137811379	TNFAIP3	BTF3L4P3 - TNFAIP3	rs10499197	Intergenic	NR	2e-09	1.64	23740937
Ulcerative colitis	6	137685367	Intergenic	BTF3L4P3 - TNFAIP3	rs6920220	Intergenic	0.21	8e-17	1.14	21297633
Ulcerative colitis	1	2569899	TNFRSF14,MMEL1,PLCH2	TNFRSF14 - FAM213B	rs10797432	Intergenic	0.522	3e-12	1.08	23128233
Ulcerative colitis	4	102589957	NFKB1,MANBA	NFKB1	rs3774959	intron	0.358	4e-12	1.12	23128233
Ulcerative colitis	9	114790969	TNFSF8, TNFSF15	TNFSF15	rs4246905	intron	0.71	6e-12	1.1	21297633
Ulcerative colitis	20	63696229	SLC2A4RG, STMN3, ZBTB46, ZGPAT, RTEL1, TNFRSF6B	TNFRSF6B;RTEL1;RTEL1-TNFRSF6B	rs2297441	nearGene-5;UTR-3;intron	0.77	2e-10	1.09	21297633
Ulcerative colitis	1	2581777	TNFRSF14, MMEL1, PLCH2, C1orf93	LOC100996583	rs734999	intron	0.52	3e-09	1.05	21297633
Ulcerative colitis	1	7961913	TNFRSF9, ERFFI1, UTS2, PARK7	PARK7	rs35675666	intron	0.83	5e-09	1.08	21297633
Vitiligo	10	113721259	CASP7	CASP7	rs3814231	intron	0.75	4e-08	1.23	22561518
