# Supplementary material for: Targeted genomic analysis reveals widespread autoimmune disease association with regulatory variants in the TNF superfamily cytokine signalling network
Source: Genome Med. 2016 Jul 19;8:76. doi: 10.1186/s13073-016-0329-5 (PMC4952362; doi:10.1186/s13073-016-0329-5)
Supplement: Additional file 5: — eQTL samples are broken down by cell type and diagnosis. (XLSX 36 kb) [file 13073_2016_329_MOESM5_ESM.xlsx]

## Sheet: eQTL_samples_diagnoses.txt
Cell type	Control	Crohn's disease	Ulcerative colitis
CD4+ T cells	41	40	35
CD8+ T cells	41	31	31
CD14+ monocytes	39	43	37
CD16+ neutrophils	39	41	33
