# Supplementary material for: Targeted genomic analysis reveals widespread autoimmune disease association with regulatory variants in the TNF superfamily cytokine signalling network
Source: Genome Med. 2016 Jul 19;8:76. doi: 10.1186/s13073-016-0329-5 (PMC4952362; doi:10.1186/s13073-016-0329-5)
Supplement: Additional file 6: — GWAS datasets were used for hypothesis-driven gene set analysis. (XLSX 40 kb) [file 13073_2016_329_MOESM6_ESM.xlsx]

## Sheet: Sheet1
Source	Dataset ID	Title	Platform	Diagnosis	If healthy control, compared with these disease datasets	Notes (where there were options or additional filters)
European Genome-Phenome Archive (EGA)	EGAD00000000001	WTCCC1 project samples from the 1958 British Birth Cohort	Affymetrix 500K	Healthy control	EGAD00000000005, EGAD00000000007, EGAD00000000008	Chiamo genotype calls from WTCCC1
EGA	EGAD00000000002	WTCCC1 project samples from UK National Blood Service	Affymetrix 500K	Healthy control	EGAD00000000005, EGAD00000000007, EGAD00000000008	Chiamo genotype calls from WTCCC1
EGA	EGAD00000000005	WTCCC1 project Inflammatory Bowel Disease (IBD) samples	Affymetrix 500K	Crohn's disease		Chiamo genotype calls from WTCCC1
EGA	EGAD00000000007	WTCCC1 project Rheumatoid arthritis (RA) samples	Affymetrix 500K	Rheumatoid arthritis		Chiamo genotype calls from WTCCC1
EGA	EGAD00000000008	WTCCC1 project Type 1 Diabetes (T1D) samples	Affymetrix 500K	Type 1 diabetes		Chiamo genotype calls from WTCCC1
EGA	EGAD00000000021	WTCCC2 project samples from 1958 British Birth Cohort	Affymetrix 6.0	Healthy control	EGAD00000000025, Smith 1
EGA	EGAD00000000022	WTCCC2 project samples from 1958 British Birth Cohort	Illumina 1.2M	Healthy control	EGAD00000000056, EGAD00000000120
EGA	EGAD00000000023	WTCCC2 project samples from National Blood Donors (NBS) Cohort	Affymetrix 6.0	Healthy control	EGAD00000000025, Smith 1
EGA	EGAD00000000024	WTCCC2 project samples from National Blood Donors (NBS) Cohort	Illumina 1.2M	Healthy control	EGAD00000000056, EGAD00000000120
EGA	EGAD00000000025	WTCCC2 project Ulcerative Colitis (UC) samples	Affymetrix 6.0	Ulcerative colitis
EGA	EGAD00000000056	WTCCC project samples from the primary biliary cirrhosis cohort	Illumina 610K Quad	Primary biliary cirrhosis
EGA	EGAD00000000120	WTCCC2 project Multiple Sclerosis (MS) samples	Human670-QuadCustom v1	Multiple sclerosis		Filtered for UK individuals
database of Genotypes and Phenotypes (dbGaP)	phs000272.v1.p1	Genome-Wide Association Study of Behçet’s Disease (Turkish)	HumanCNV370v1; HumanCNV370-Quadv3_C	Behçet's disease
Smith Lab	Smith1	Genome-wide assocoation study of anti-neutrophil associated cytoplasmic antibody associated vasculitis	Affymetrix 6.0	ANCA-associated vasculitis
