# Supplementary material for: Targeted genomic analysis reveals widespread autoimmune disease association with regulatory variants in the TNF superfamily cytokine signalling network
Source: Genome Med. 2016 Jul 19;8:76. doi: 10.1186/s13073-016-0329-5 (PMC4952362; doi:10.1186/s13073-016-0329-5)
Supplement: Additional file 7: — The best-associated SNP is listed for each cis-eQTL (FDR < 0.1). Studies that have previously identified eQTLs for these genes in the same cell types are tabulated. (XLSX 56 kb) [file 13073_2016_329_MOESM7_ESM.xlsx]

## Sheet: CD4_eQTLs_comp_previous.txt
Cell Type	Gene Symbol	Best eSNP for Gene in Cell Type	Allele 1	Allele 2	Allele 1 freq	eQTL chi-squared score	Slope w.r.t. Allele 2	Estimated FDR	Ref eQTL for gene in cell type
CD4	MLKL	rs9932977	G	A	0.456897	42.63	0.231035	0	[1]		References (only ex vivo or unstimulated relevant subsets were examined for overlap)
CD4	CASP8	rs700636	A	C	0.456897	26.29	0.121286	0	[1]		[1] Raj T, Rothamel K, Mostafavi S, Ye C, Lee MN, Replogle JM et al. Polarization of the effects of autoimmune and neurodegenerative risk alleles in leukocytes. Science. 2014;344(6183):519-23.
CD4	TNFRSF10D	rs4532600	A	G	0.181034	20.42	0.212596	0.00234375	[1]		[2] Fairfax BP, Makino S, Radhakrishnan J, Plant K, Leslie S, Dilthey A et al. Genetics of gene expression in primary immune cells identifies cell type-specific master regulators and roles of HLA alleles. Nat Genet. 2012;44(5):502-10.
CD4	MAP3K7	rs157695	C	A	0.353448	19.53	-0.0668876	0.0046875	[1]		[3] Fairfax BP, Humburg P, Makino S, Naranbhai V, Wong D, Lau E et al. Innate immune activity conditions the effect of regulatory variants upon monocyte gene expression. Science. 2014;343(6175):1246949.
CD4	RPS6KA4	rs538147	A	G	0.417391	18.24	0.0827653	0.00659722			[4] Kim S, Becker J, Bechheim M, Kaiser V, Noursadeghi M, Fricker N et al. Characterizing the genetic basis of innate immune response in TLR4-activated human monocytes. Nat Commun. 2014;5:5236.
CD4	TNFSF13B	rs9514836	G	A	0.198276	17.81	-0.295878	0.0078125	[1]		[5] Zeller T, Wild P, Szymczak S, Rotival M, Schillert A, Castagne R et al. Genetics and beyond--the transcriptome of human monocytes and disease susceptibility. PLoS One. 2010;5(5):e10693.
CD4	NFKB1	rs230535	A	C	0.392241	17.7	0.0739448	0.00825893	[1]		[6] Naranbhai V, Fairfax BP, Makino S, Humburg P, Wong D, Ng E et al. Genomic modulators of gene expression in human neutrophils. Nat Commun. 2015;6:7545.
CD4	FADD	rs11606378	A	G	0.293103	17.65	-0.110384	0.00791667
CD4	CASP7	rs11196446	C	A	0.37069	16.74	0.118094	0.00822368	[1]
CD4	IKBKE	rs11117909	A	G	0.0862069	15.58	-0.161672	0.0116898	[1]
CD4	FAS	rs2031613	G	A	0.297414	15.39	0.136108	0.0114583	[1]
CD4	MAP3K5	rs9321567	C	A	0.465517	14.3	-0.081777	0.0164263	[1]
CD4	TRAF3	rs10137035	A	G	0.241379	13.88	-0.0769051	0.0196094
CD4	TRAF2	rs7852970	G	A	0.369565	13.78	-0.0740161	0.0203506
CD4	TNFRSF10A	rs6995408	A	G	0.413793	13.34	0.0822146	0.0195913	[1]
CD4	TNFRSF10C	rs7843320	A	G	0.228448	13.27	-0.227386	0.0201651
CD4	TRAF1	rs7021880	C	G	0.314655	13.17	-0.128337	0.0197917
CD4	TNFRSF9	rs707476	A	G	0.37931	12.92	-0.194687	0.0214718
CD4	ITCH	rs1205340	A	G	0.491379	12.71	0.0511911	0.0220089
CD4	TNFSF8	rs16931895	C	A	0.146552	11.55	-0.120776	0.0284891
CD4	TNFSF10	rs16845548	G	A	0.12069	11.47	0.133724	0.0292368
CD4	TNFRSF18	rs6675798	G	A	0.107759	11.14	0.194676	0.0330044
CD4	TNFRSF12A	rs2074363	A	G	0.125	10.52	-0.139473	0.0406011
CD4	CD40	rs745307	A	G	0.275862	10.34	-0.0861612	0.0426116
CD4	LTA	rs2516390	G	A	0.405172	10.24	-0.107455	0.0431034	[1]
CD4	MAP3K8	rs12244483	A	G	0.0646552	10.01	-0.252921	0.0463742
CD4	MAP2K1	rs2119264	A	G	0.232759	10	0.0661326	0.0463973	[1]
CD4	TNFRSF10B	rs2430813	G	A	0.202586	9.87	-0.0936886	0.0494497
CD4	TAB2	rs613276	A	G	0.271552	9.57	0.061233	0.0564933
CD4	CD70	rs344569	A	G	0.12069	9.54	0.159741	0.0567493
CD4	CHUK	rs11597086	C	A	0.418103	9.53	-0.0674303	0.0562865
CD4	MAGI2	rs7810530	G	A	0.288793	9.51	0.094414	0.0561597
CD4	TNFRSF14	rs12117343	A	G	0.185345	9.5	-0.0794974	0.0560884
CD4	TNFSF11	rs3742257	G	A	0.422414	9.26	-0.0576692	0.0606557
CD4	LTBR	rs7973914	A	G	0.413043	9.13	-0.126334	0.0634094
CD4	TNFRSF4	rs10907175	C	A	0.0862069	8.99	0.207961	0.0661033
CD4	RIPK1	rs1054132	A	C	0.435345	8.97	-0.03981	0.0662721
CD4	TBK1	rs10784408	C	A	0.146552	8.4	-0.107504	0.0798931
CD4	LTB	rs316338	A	G	0.327586	7.94	0.0817865	0.0963796
CD4	IKBKB	rs4560769	G	A	0.0775862	7.87	-0.100624	0.0984125
CD8	MAP3K5	rs6919857	G	A	0.383495	31.68	0.175086	0
CD8	ITCH	rs1205340	A	G	0.480583	28.73	0.120734	0
CD8	MLKL	rs9932977	G	A	0.456311	27.94	0.192097	0
CD8	FADD	rs1131715	G	A	0.432039	26.9	0.136303	0
CD8	MAP3K8	rs3118956	C	A	0.140777	20.41	0.284746	0.000493421
CD8	CASP8	rs700636	A	C	0.446602	17.17	0.106789	0.00347222
CD8	RPS6KA4	rs559928	A	G	0.218447	14.77	0.085656	0.0103906
CD8	TNFRSF18	rs9442387	G	A	0.286408	14.01	0.161106	0.0144282
CD8	IKBKE	rs11117909	A	G	0.0873786	13.03	-0.150202	0.0201509
CD8	TNFRSF10C	rs7843320	A	G	0.23301	12.4	-0.181163	0.0265625
CD8	MAP2K1	rs11071896	G	A	0.257282	12.29	0.0942615	0.0270833
CD8	CD40	rs3848726	A	C	0.402913	12.03	0.157575	0.0294776
CD8	MAP3K7	rs157705	A	G	0.291262	11.66	-0.0743925	0.0333904
CD8	TNFRSF12A	rs9928222	G	A	0.480583	10.15	-0.102206	0.0702574
CD8	FAS	rs4406737	A	G	0.417476	10.07	0.143218	0.0716595
CD8	CASP7	rs11196400	A	G	0.106796	10	-0.128884	0.0729284
CD8	TNFSF18	rs6697964	A	G	0.378641	9.89	-0.0810302	0.0759272
CD8	MAGI2	rs17150825	G	A	0.213592	9.66	-0.135126	0.0825658
CD8	TNFRSF25	rs11485227	A	G	0.174757	9.66	0.152146	0.0825658
CD14	TNFSF15	rs6478109	A	G	0.327731	55.77	-0.392193	0	[1][2][4]
CD14	CD40	rs745307	A	G	0.247899	46.17	-0.472385	0	[1][2][3][5]
CD14	FAS	rs4406737	A	G	0.407563	45.68	0.2512	0	[1][2][3][5]
CD14	TNFRSF10A	rs13255394	A	G	0.428571	42.97	-0.205401	0	[1][4][5]
CD14	LTBR	rs2364480	C	A	0.273109	32.02	-0.124325	0	[1][2][3][4]
CD14	MAP3K5	rs9494573	A	G	0.378151	26.46	0.0700886	0	[1]
CD14	RPS6KA4	rs521319	A	G	0.302521	24.61	-0.106459	0	[1][2][3][5]
CD14	TNFSF14	rs1077667	A	G	0.218487	24.53	-0.248238	0	[1][3]
CD14	TNFSF8	rs13300483	A	G	0.243697	22.66	0.142257	8.45e-05	[1][2][3][5]
CD14	IKBKE	rs10863430	A	C	0.210084	18.17	-0.114722	0.00075	[1][2][3]
CD14	CFLAR	rs10194347	A	G	0.159664	17.25	0.110593	0.00191886	[1]
CD14	DNM1L	rs11830186	A	G	0.281513	17.16	0.065633	0.00193965	[3]
CD14	CASP7	rs11196422	A	G	0.105042	16.75	-0.26974	0.00203373	[1][2][3][4][5]
CD14	FADD	rs7109831	A	C	0.462185	16.25	0.0990666	0.00288826	[3]
CD14	TNFRSF10C	rs7009522	G	A	0.222689	15.71	0.187204	0.00325342	[1][3]
CD14	TNFRSF9	rs2453021	A	G	0.352941	15.2	-0.205857	0.00430195	[3]
CD14	TAB2	rs12526921	A	C	0.222689	14.3	0.0613615	0.00664971	[1]
CD14	RELT	rs10793060	G	A	0.218487	11.97	-0.0598184	0.0191648	[1][2][3]
CD14	MAPK14	rs2071863	A	G	0.151261	11.81	0.0985943	0.0196615	[2][3]
CD14	CD70	rs7508584	A	C	0.277311	10.81	0.0772795	0.0311351
CD14	RELA	rs7937415	G	A	0.331933	10.68	0.0466386	0.0336679
CD14	MLKL	rs7204382	A	C	0.331933	10.62	0.116501	0.0348053	[3][5]
CD14	MAP2K6	rs2716191	G	A	0.457983	10.43	0.0671503	0.0379621	[2]
CD14	TBK1	rs11175429	G	A	0.0672269	10.23	0.114847	0.0408784	[3]
CD14	TNFSF11	rs931273	A	G	0.138655	9.79	0.0988344	0.0504112	[2]
CD14	CASP8	rs700636	A	C	0.457983	9.76	0.0487981	0.0504058	[1][2][3]
CD14	RIPK1	rs12191645	G	A	0.0798319	9.45	-0.0848971	0.0567868	[2][3]
CD14	TNFSF13B	rs9301289	A	G	0.210084	8.67	-0.0695535	0.080649	[2][3]
CD16	TNFRSF10B	rs7009522	G	A	0.234513	42	-0.30407	0	[6]
CD16	IKBKE	rs1539243	A	G	0.199115	20.32	-0.225495	0.00267857
CD16	TNFSF15	rs1322063	A	G	0.137168	18.28	-0.198333	0.00625
CD16	MLKL	rs9932977	G	A	0.451327	17.55	-0.182588	0.00763889	[6]
CD16	TNFSF8	rs13300483	A	G	0.238938	14.65	0.233369	0.0234375
CD16	CASP8	rs3769823	A	G	0.300885	13.93	0.0487771	0.0289474	[6]
CD16	RELT	rs17244589	G	A	0.10177	13.35	-0.0919782	0.037642	[6]
CD16	TNFRSF1A	rs1800693	G	A	0.349558	12.44	0.0423061	0.0622596	[6]
CD16	FAS	rs4406737	A	G	0.415929	12.27	0.107113	0.0641204	[6]
CD16	CASP7	rs1891762	G	A	0.106195	12.2	-0.241365	0.0633621
CD16	FADD	rs3740720	A	G	0.429204	11.86	-0.111734	0.0684743
CD16	TRAF3	rs10137035	A	G	0.238938	11.18	-0.145472	0.0935811
