# Supplementary material for: Targeted genomic analysis reveals widespread autoimmune disease association with regulatory variants in the TNF superfamily cytokine signalling network
Source: Genome Med. 2016 Jul 19;8:76. doi: 10.1186/s13073-016-0329-5 (PMC4952362; doi:10.1186/s13073-016-0329-5)
Supplement: Additional file 8: — Exhaustive variable selection to minimise the Bayesian information criterion (BIC) was used to determine the best model of SNPs for each cis-eQTL (FDR < 0.1). (XLSX 33 kb) [file 13073_2016_329_MOESM8_ESM.xlsx]

## Sheet: Sheet1
Cell Type	Gene	SNPs
CD4	CASP7	rs10749138, rs11196446, rs12247479
CD4	CASP8	rs700636
CD4	CD40	rs745307, rs17381472
CD4	CD70	rs344569
CD4	CHUK	rs11597086
CD4	FADD	rs11606378, rs3781659
CD4	FAS	rs12412106, rs4406737
CD4	IKBKB	rs4560769
CD4	IKBKE	rs1953090, rs11117909
CD4	ITCH	rs1205340, rs6088512
CD4	LTA	rs2516390
CD4	LTB	rs316338
CD4	LTBR	rs7973914, rs2364484
CD4	MAGI2	rs7810530
CD4	MAP2K1	rs2119264
CD4	MAP3K5	rs2181096, rs1009709
CD4	MAP3K7	rs157695
CD4	MAP3K8	rs12244483
CD4	MLKL	rs7204382, rs9932977, rs11645307
CD4	NFKB1	rs230535
CD4	RIPK1	rs1054132, rs6596945, rs12191645
CD4	RPS6KA4	rs663743, rs1320628, rs11603861, rs653578
CD4	TAB2	rs613276
CD4	TBK1	rs10784408
CD4	TNFRSF10A	rs6995408, rs11997323
CD4	TNFRSF10B	rs2430813
CD4	TNFRSF10C	rs4872058
CD4	TNFRSF10D	rs11785328, rs4532600
CD4	TNFRSF12A	rs2074363
CD4	TNFRSF14	rs12117343
CD4	TNFRSF18	rs6675798
CD4	TNFRSF4	rs10907175
CD4	TNFRSF9	rs707476, rs3766606
CD4	TNFSF10	rs16845548, rs231983
CD4	TNFSF11	rs3742257
CD4	TNFSF13B	rs9555453, rs9514836
CD4	TNFSF8	rs16931895
CD4	TRAF1	rs7021880
CD4	TRAF2	rs2811795, rs884112
CD4	TRAF3	rs10137035, rs12432777
CD8	CASP7	rs11196400
CD8	CASP8	rs700636
CD8	CD40	rs3848726
CD8	FADD	rs1131715
CD8	FAS	rs4406737
CD8	IKBKE	rs1953090, rs11117909
CD8	ITCH	rs1205340, rs3746455
CD8	MAGI2	rs17150825
CD8	MAP2K1	rs11071896
CD8	MAP3K5	rs6919857
CD8	MAP3K7	rs157705
CD8	MAP3K8	rs3118956
CD8	MLKL	rs4888262, rs9932977
CD8	RPS6KA4	rs671976, rs559928
CD8	TNFRSF10C	rs7843320
CD8	TNFRSF12A	rs9928222
CD8	TNFRSF18	rs9442387, rs12036216
CD8	TNFRSF25	rs11485227
CD8	TNFSF18	rs6697964
CD14	CASP7	rs11196422, rs11593766
CD14	CASP8	rs700636
CD14	CD40	rs745307
CD14	CD70	rs7508584
CD14	CFLAR	rs10194347
CD14	DNM1L	rs11830186
CD14	FADD	rs7109831
CD14	FAS	rs4406737
CD14	IKBKE	rs10863430, rs17434403
CD14	LTBR	rs3759333, rs3759334, rs12354, rs2364482
CD14	MAP2K6	rs2716191
CD14	MAP3K5	rs9494573
CD14	MAPK14	rs2071863
CD14	MLKL	rs7204382, rs1076251
CD14	RELA	rs7937415
CD14	RELT	rs10793060
CD14	RIPK1	rs12191645
CD14	RPS6KA4	rs538147, rs7130280
CD14	TAB2	rs7758080, rs576022
CD14	TBK1	rs11175429
CD14	TNFRSF10A	rs13255394, rs11997323, rs4872092
CD14	TNFRSF10C	rs7009522
CD14	TNFRSF9	rs579992, rs2453021
CD14	TNFSF11	rs931273
CD14	TNFSF13B	rs9301289
CD14	TNFSF14	rs1077667
CD14	TNFSF15	rs6478109, rs7028891
CD14	TNFSF8	rs13300483
CD16	CASP7	rs1891762
CD16	CASP8	rs3769823
CD16	FADD	rs3740720
CD16	FAS	rs4406737
CD16	IKBKE	rs1539243, rs1953090
CD16	MLKL	rs9932977
CD16	RELT	rs17244589
CD16	TNFRSF10B	rs4259415, rs7009522
CD16	TNFRSF1A	rs1800693
CD16	TNFSF15	rs6478109, rs1322063
CD16	TNFSF8	rs13300483
CD16	TRAF3	rs10137035
