# Supplementary material for: Targeted genomic analysis reveals widespread autoimmune disease association with regulatory variants in the TNF superfamily cytokine signalling network
Source: Genome Med. 2016 Jul 19;8:76. doi: 10.1186/s13073-016-0329-5 (PMC4952362; doi:10.1186/s13073-016-0329-5)
Supplement: Additional file 9: — GWAS hits tagged by TNFSF-related gene eQTLs (Additional file 7) were examined for risk allele effects. SNPs associated with gene expression in multiple cell types are repeated, one line per cell type. Duplicate associations from different studies were removed in plotting Fig. 5 but are retained here due to different references, p values and odds ratios. (XLSX 55 kb) [file 13073_2016_329_MOESM9_ESM.xlsx]

## Sheet: Sheet1
Disease	Pubmed ID	GWAS SNP	Best cis eQTL SNP	Chromosome	Gene	eQTL cell type	GWAS risk allele	GWAS p-value	GWAS Odds ratio or beta value	LD GWAS SNP and eSNP	Phase (GWAS A1)(eSNP A1) / (GWAS A2)(eSNP A2)	eQTL SNP allele 1	eQTL SNP allele 2	slope (w.r.t. eQTL SNP allele 2)	Risk allele eQTL direction	Notes
Inflammatory bowel disease	18758464	rs6478109	rs6478109	9	TNFSF15	CD14	rs6478109-G	3e-08	1.36	1	same_snp	A	G	-0.392193	down
Crohn's disease	18587394	rs4263839	rs6478109	9	TNFSF15	CD14	rs4263839-G	3e-10	1.22	0.957	AA/GG	A	G	-0.392193	down
Multiple sclerosis	21833088	rs1077667	rs1077667	19	TNFSF14	CD14	rs1077667-G	9e-14	1.16	1	same_snp	A	G	-0.248238	down
Multiple sclerosis	21833088	rs1800693	rs1800693	12	TNFRSF1A	CD16	rs1800693-G	4e-14	1.12	1	same_snp	G	A	0.0423061	down
Primary biliary cirrhosis	21399635	rs1800693	rs1800693	12	TNFRSF1A	CD16	rs1800693-C	2e-09	1.22	1	same_snp	G	A	0.0423061	down	SNP is G/C v A/T
Multiple sclerosis	19525953	rs1800693	rs1800693	12	TNFRSF1A	CD16	rs1800693-C	2e-11	1.2	1	same_snp	G	A	0.0423061	down	SNP is G/C v A/T
Ulcerative colitis	23128233	rs3774959	rs230535	4	NFKB1	CD4	rs3774959-A	4e-12	1.12	0.918	AA/GC	A	C	0.0739448	down
Celiac disease and rheumatoid arthritis	21383967	rs1953126	rs7021880	9	TRAF1	CD4	rs1953126-T	4e-11	1.08 (CEL) 1.13 (RA)	0.911	TC/CG	C	G	-0.128337	up	Genome-wide significant in combined cohort and RA alone, but not CEL alone. Therefore treated as only RA for Figure 5.
Rheumatoid arthritis	19503088	rs881375	rs7021880	9	TRAF1	CD4	rs881375-A	4e-08	1.263	0.905	TC/CG	C	G	-0.128337	up	GWAS SNP is A/T v C/G
Primary biliary cirrhosis	21399635	rs538147	rs538147	11	RPS6KA4	CD4	rs538147-G	2e-10	1.23	1	same_snp	A	G	0.0827653	up
Inflammatory bowel disease	23128233	rs559928	rs559928	11	RPS6KA4	CD8	rs559928-C	4e-11	1.1	1	same_snp	A	G	0.085656	up	SNP is G/C v A/T
